# Supplementary material for: Modulation of Extracellular Matrix Composition and Chronic Inflammation with Pirfenidone Promotes Scar Reduction in Retinal Wound Repair
Source: Cells. 2024 Jan 16;13(2):164. doi: 10.3390/cells13020164 (PMC10814251; doi:10.3390/cells13020164)
Supplement: Supplementary file 1 [file cells-13-00164-s001.zip]

Archive with 1 entries (1 files):
- cells-2795332-supplementary.pdf
